# Supplementary material for: Dry Formulation of Virus-Like Particles in Electrospun Nanofibers
Source: Vaccines (Basel). 2021 Mar 3;9(3):213. doi: 10.3390/vaccines9030213 (PMC8000389; doi:10.3390/vaccines9030213)
Supplement: Supplementary file 1 [file vaccines-09-00213-s001.zip]

Archive with 7 entries (6 files):
- Suppl Fig 2.pdf
- __MACOSX/
- __MACOSX/._Suppl Fig 2.pdf
- Suppl Fig 3.pdf
- __MACOSX/._Suppl Fig 3.pdf
- Suppl Fig 1.pdf
- __MACOSX/._Suppl Fig 1.pdf
